# Supplementary material for: Manipulating the Mitochondrial Genome To Enhance Cattle Embryo Development
Source: G3 (Bethesda). 2017 May 8;7(7):2065–80. doi: 10.1534/g3.117.042655 (PMC5499117; doi:10.1534/g3.117.042655)
Supplement: Supplementary file 2 [file 2065FileS1.xlsx]

## Sheet: test2_aberration_IntervalBasedR
File S1. Copy number variation analysis report on mtDNA depleted cells using Agilent Genomic Workbench version 7.0 software.
Genome: Cattle
Aberration Algorithm: ADM-2
Threshold: 6.0
Fuzzy Zero: ON
GC Correction: ON
Window Size: 2Kb
Centralization (legacy): OFF
Diploid Peak Centralization: ON
Combine Replicates (Intra Array): ON
Combine Replicates (Inter Array): OFF
Aberration Filter: ( Minimum Number of Probes for Amplification >= 3 AND Minimum Size (Kb) of Region for Amplification >= 0.0 AND Minimum Avg. Absolute Log Ratio for Amplification >= 0.25 ) OR ( Minimum Number of Probes for Deletion >= 3 AND Minimum Size (Kb) of Region for Deletion >= 0.0 AND Minimum Avg. Absolute Log Ratio for Deletion >= 0.25 )
Feature Level Filter: gIsSaturated = true OR rIsSaturated = true OR gIsFeatNonUnifOL = true OR rIsFeatNonUnifOL = true OR LogRatio = 0
Design Level Filter: Homology = 0 OR IsPseudoautosomal = 1
Genomic Boundary: OFF
Show Flat Intervals: OFF
AberrationNo	Chr	Cytoband	Start	Stop	#Probes	Amplification	Deletion	pval	Gene Names
sample1
sample2
sample3
Number of calls per sample:
sample1 =0
sample2=0
sample3 =0
