# Supplementary material for: Manipulating the Mitochondrial Genome To Enhance Cattle Embryo Development
Source: G3 (Bethesda). 2017 May 8;7(7):2065–80. doi: 10.1534/g3.117.042655 (PMC5499117; doi:10.1534/g3.117.042655)
Supplement: Supplementary file 3 [file 2065FileS2.xls]

## Sheet: Sheet0
File S2. Predicted upstream regulators from the comparison of SCNT blastocysts derived from depleted cells and non-depleted cells in the presence of TSA.
Upstream Regulator	Exp Log Ratio	Molecule Type	Predicted Activation State	Activation z-score	p-value of overlap	Target molecules in dataset	Mechanistic Network
15-deoxy-delta-12,14 -PGJ 2		chemical - endogenous non-mammalian			2.81E-02	MUC1,PTGES
prostaglandin D2		chemical - endogenous mammalian			3.89E-02	ENPP3
20-hydroxyeicosatetraenoic acid		chemical - endogenous mammalian			8.79E-03	APOA1
leukotriene B4		chemical - endogenous mammalian			2.61E-02	ENPP3
pirinixic acid		chemical toxicant			2.60E-02	APOA1,ENTPD1,LDHB
moxonidine		chemical drug			2.04E-02	P2RY2
risperidone		chemical drug			3.18E-02	NGFR
L-threonine		chemical - endogenous mammalian			1.32E-02	NANOG
17-alpha-ethinylestradiol		chemical drug		1.117	5.32E-05	CD74,KRT19,MUC1,SLC10A1	10 (5)
fulvestrant		chemical drug			6.29E-03	APOA1,CD74,MUC1
beta-estradiol		chemical - endogenous mammalian		-1.102	1.49E-04	ADCY1,APOA1,CD74,CITED2,KRT19,MUC1,PTGES,SHISA2,SLC10A1,TPI1	10 (4)
estradiol valerate		chemical drug			1.32E-02	NGFR
lithocholic acid		chemical - endogenous mammalian			3.61E-02	SLC10A1
taurocholic acid		chemical - endogenous mammalian			2.90E-02	APOA1
chenodeoxycholic acid		chemical - endogenous mammalian			6.47E-03	APOA1,SLC10A1	3 (3)
cholic acid		chemical - endogenous mammalian			5.44E-03	APOA1,SLC10A1	3 (3)
endocannabinoid		chemical - endogenous mammalian			1.47E-03	APOA1
dexamethasone		chemical drug		-1.155	1.01E-02	APOA1,CD74,MUC1,NGFR,P2RY2,PTGES,SLC10A1
fluticasone		chemical drug			2.14E-03	CD74,MUC1,RNASE1
anakinra		biologic drug			3.75E-02	SLC10A1
etanercept		biologic drug			8.89E-04	PTGES,SLC10A1
infliximab		biologic drug			3.52E-03	ADAM19,PTGES
picropodophyllin		chemical drug			2.18E-02	NANOG
sodium selenite		chemical drug			3.18E-02	PTGES
JINK1/2		group			3.04E-02	PTGES
MEF2		group			3.47E-02	LDHB
Pkg		group			2.61E-02	PTGES
EGFR ligand		group			1.47E-03	MUC1
ADCY		group			2.76E-02	ENTPD1
Cyclin D		group			1.02E-02	NANOG
Ras		group			1.41E-02	PTGES,UPP1
Fgfr		group			2.18E-02	NANOG
Fibrin		complex			3.18E-02	NGFR
Histone h3		group			2.49E-03	CA4,NANOG,PTGES,UPP1
Ck2		complex			1.32E-02	NGFR
Smad2/3		group			4.33E-04	APOA1,NANOG
Rar		group			4.74E-02	SLC10A1
RAR ligand-RARα-Retinoic acid-RXRα		complex			5.87E-03	SLC10A1
PPARα-RXRα		complex			2.18E-02	APOA1
TD114-2		chemical - kinase inhibitor			1.47E-03	NANOG
ERK		group			4.41E-02	MUC1,PTGES
sPla2		group			2.94E-03	PTGES
NAP1L1		other			1.46E-02	APOA1
DOT1L		phosphatase			2.90E-02	NANOG
THOC5		other			2.94E-03	APOA1
TET1		other			3.18E-02	NANOG
DAND5		other			5.87E-03	NANOG
kremezin		chemical drug			1.17E-02	CITED2
indican		chemical - endogenous mammalian			4.04E-02	CITED2
WWTR1		transcription regulator			4.32E-02	NANOG
MARCH7		other			1.47E-03	NANOG
ZC3H14		other			2.47E-02	CITED2
LIN28B		other			2.33E-02	NANOG
BTNL2		transmembrane receptor			5.44E-03	CD74,ENTPD1
PRKAG3		other			2.47E-02	REV3L,SHISA2
TFCP2L1		transcription regulator			1.32E-02	NANOG
RNF31		enzyme			3.18E-02	APOA1
VPRBP		other			3.04E-02	PTGES
NOX5		ion channel			5.87E-03	PTGES
SGMS2		enzyme			1.47E-03	APOA1
IGF1R		transmembrane receptor			2.53E-02	KRT19,NANOG
PTGDR2		g-protein coupled receptor			1.75E-02	ENPP3
Pde3		group			2.94E-03	ENTPD1
SATB2		transcription regulator			2.33E-02	NANOG
CDC73		other			2.90E-02	PTGES
KDM4B		enzyme			2.94E-03	NANOG
FAM3B		cytokine			5.20E-04	KRT19,RNASE1
PRPF19		enzyme			7.33E-03	NANOG
SALL4		transcription regulator			4.33E-04	KRT19,NANOG
EN2		transcription regulator			8.79E-03	NGFR
TCF7L1		transcription regulator			2.18E-02	NANOG
CTR9		other			3.33E-02	PTGES
SOX2-OCT4		complex			1.02E-02	NANOG
ROR1		kinase			1.32E-02	KRT19
estrogen receptor		group			4.52E-02	KRT19,MUC1
Endothelin		group			2.47E-02	CD74
ZBED6		other			4.88E-02	UPP1
ABCB4		transporter			4.46E-02	SLC10A1
panobinostat		chemical drug			4.88E-02	CITED2
Immunoglobulin		complex			4.66E-02	CHN2,ENTPD1
EIF4G2		translation regulator			1.46E-02	KRT19
BCOR		transcription regulator			2.18E-02	CD74
SLC9A3R1		other			2.18E-02	KRT19
NFAT5		transcription regulator			4.04E-02	SLC6A6
SOX2		transcription regulator			1.05E-02	CITED2,KRT19,NANOG
PTEN		phosphatase			2.61E-02	CITED2,KRT19,NGFR
ZFHX3		transcription regulator			7.09E-03	APOA1,NGFR
AP2M1		transporter			8.79E-03	CD74
SCARB1		transporter			4.60E-02	APOA1
SOX4		transcription regulator			2.90E-02	CD74,GLDC
MAL		transporter			5.87E-03	NGFR
ZNF281		transcription regulator			5.87E-03	NANOG
WNT1		cytokine			7.78E-04	KRT19,NANOG,RNASE1
PPARG		ligand-dependent nuclear receptor			4.06E-03	APOA1,KRT19,MUC1,PTGES
RAD23B		other			2.94E-03	NANOG
PMP22		other			1.17E-02	NGFR
GDF2		growth factor			7.09E-03	NGFR,SLC6A6
CBS/CBSL		enzyme			2.18E-02	APOA1
PPARD		ligand-dependent nuclear receptor			2.93E-02	APOA1,LDHB
SLC18A2		transporter			1.32E-02	ADCY1
NOTCH1		transcription regulator			4.24E-02	ADAM19,NGFR
H2AFZ		other			2.90E-02	APOA1
MAT1A		enzyme			3.04E-02	APOA1
AGR2		other			8.79E-03	MUC1
XRCC6		enzyme			1.89E-02	APOA1
HIF1A		transcription regulator			2.04E-03	CITED2,KRT19,MUC1,TPI1
IL5		cytokine		-0.958	7.31E-04	CA4,CITED2,TPI1,UPP1
EN1		transcription regulator			1.89E-02	NGFR
MAPK8		kinase			1.41E-03	APOA1,PTGES,SLC10A1	6 (3)
CCKBR		g-protein coupled receptor			2.76E-02	KRT19
SUMO1		enzyme			3.18E-02	NANOG
DMD		other			2.64E-02	P2RY2,SCIN
HMGN1		transcription regulator			4.04E-02	SHISA2
PLA2G2F		enzyme			2.94E-03	PTGES
SP1		transcription regulator			7.37E-03	APOA1,CITED2,KRT19,NGFR
ELF1		transcription regulator			3.61E-02	CITED2
NR1H4		ligand-dependent nuclear receptor			1.20E-03	APOA1,SLC10A1,TPI1	3 (3)
CLDN6		other			3.47E-02	CLDN10
HSD11B1		enzyme			4.74E-02	APOA1
LIPC		enzyme			1.17E-02	APOA1
MIR124		group			4.32E-02	NANOG
mir-25		microrna			3.89E-02	REV3L
mir-29		microrna			3.40E-03	GLDC,NID1
mir-592		microrna			1.47E-03	NGFR
miR-615-5p (and other miRNAs w/seed GGGGUCC)		mature microrna			1.47E-03	KRT19
miR-138-5p (miRNAs w/seed GCUGGUG)		mature microrna			1.02E-02	KRT19
miR-3118 (and other miRNAs w/seed GUGACUG)		mature microrna			8.79E-03	NANOG
NUPR1		transcription regulator		0.000	6.19E-03	CITED2,NGFR,SLC6A6,UPP1
PLTP		enzyme			1.32E-02	APOA1
IGHE		other			2.47E-02	ENPP3
STAT3-Brachyury		complex			1.47E-03	NANOG
JUN		transcription regulator			2.29E-02	NANOG,PTGES,SLC6A6
BMP4		growth factor			1.68E-02	NANOG,NGFR
S100A9		other			2.31E-02	NGFR,PTGES
ARNT		transcription regulator			1.24E-02	CITED2,TPI1
CEBPB		transcription regulator			2.01E-02	PTGES,SLC10A1,UPP1
NKX2-1		transcription regulator			2.78E-02	CA4,CD74
ZEB1		transcription regulator			1.74E-03	KRT19,MUC1
FECH		enzyme			4.46E-02	SLC10A1
ZEB2		transcription regulator			4.04E-02	KRT19
TBX3		transcription regulator			2.18E-02	NANOG
APP		other			7.82E-03	CD74,CITED2,LDHB,NGFR,TPI1
SLC6A3		transporter			2.61E-02	ADCY1
RNF4		transcription regulator			7.33E-03	NGFR
APOA2		transporter			1.60E-02	APOA1
LIPE		enzyme			1.41E-02	CD74,CITED2
HOXC8		transcription regulator			9.49E-04	ADAM19,KRT19
TNFRSF11A		transmembrane receptor			2.61E-02	NANOG
TNF		cytokine		0.001	4.55E-04	APOA1,CITED2,ENPP3,MUC1,NGFR,NID1,PTGES,RNASE1,SLC10A1
MET		kinase			2.82E-04	CITED2,MUC1,NANOG
CD38		enzyme			2.20E-02	CITED2,TPI1
KLF4		transcription regulator			4.27E-02	KRT19,NANOG
TGM2		enzyme			4.34E-02	CD74,PTGES
SART1		other			1.46E-02	NANOG
TNFAIP2		other			2.18E-02	CITED2
TGFB1I1		transcription regulator			2.33E-02	KRT19
ACKR1		g-protein coupled receptor			3.04E-02	CITED2
S100A8		other			2.61E-02	NGFR,PTGES
TP73		transcription regulator			1.30E-03	ADAM19,CLDN10,P2RY2,PTGES
DNMT3A		enzyme			4.60E-02	NANOG
HHEX		transcription regulator			1.89E-02	SLC10A1
SYVN1		transporter			1.68E-02	LDHB,SLC6A6
FOXA2		transcription regulator			2.84E-02	APOA1,SLC10A1
DIRAS3		enzyme			2.33E-02	DNASE1L3
ERBB4		kinase			7.09E-03	ADAM19,NID1
SMAD4		transcription regulator			3.90E-02	APOA1,CITED2
ERBB3		kinase			6.47E-03	ADAM19,NID1
TCF3		transcription regulator			4.00E-02	NANOG,SCIN
TP63		transcription regulator			1.39E-02	CA4,CITED2,NANOG
ASF1A		other			1.32E-02	NANOG
RARB		ligand-dependent nuclear receptor			6.02E-03	APOA1,SLC10A1
MITF		transcription regulator			4.66E-02	NGFR,UPP1
SNCA		enzyme			6.17E-03	LDHB,TPI1
FBXO32		enzyme			6.78E-03	KRT19,PTGES
LCAT		enzyme			3.33E-02	APOA1
MAPK14		kinase			2.50E-02	NGFR,PTGES
Saa3		other			1.32E-02	APOA1
MAP4K4		kinase			1.22E-02	LDHB,PTGES
LB-205		chemical reagent			1.60E-02	NGFR
SOX10		transcription regulator			4.04E-02	NGFR
RARG		ligand-dependent nuclear receptor			1.58E-03	APOA1,SLC10A1
SLC9A3		ion channel			7.19E-04	CD74,UPP1
FOXD3		transcription regulator			1.75E-02	NANOG
FGFR2		kinase			7.60E-04	CA4,MAEL,NANOG
NEK6		kinase			1.32E-02	CITED2
HNF1B		transcription regulator			1.28E-02	CITED2,UPP1
CLTC		other			1.02E-02	CD74
ACVR1B		kinase			1.60E-02	NANOG
EGR1		transcription regulator			2.61E-02	APOA1,PTGES
ACVR1C		kinase			2.61E-02	NANOG
HBEGF		growth factor			4.88E-02	MUC1
COL6A1		other			2.04E-02	TPI1
GATA6		transcription regulator			2.14E-03	LDHB,NANOG,PTGES
SMAD3		transcription regulator			4.10E-02	APOA1,NANOG
COMMD1		transporter			3.47E-02	KRT19
IKZF1		transcription regulator			1.52E-02	ADAM19,NGFR
MAD2L2		enzyme			1.02E-02	NANOG
COCH		other			1.32E-02	NANOG
SNAI2		transcription regulator			1.82E-03	MUC1,NANOG
GNL3		other			3.33E-02	NANOG
FAAH		enzyme			7.74E-04	MAEL,NANOG
WNT11		other			4.32E-02	NANOG
HTT		transcription regulator			5.94E-05	APOA1,CA4,CD74,CITED2,LDHB,NGFR,TPI1
PLK2		kinase			3.75E-02	CITED2
IL13		cytokine			1.78E-02	CHN2,NID1,PTGES
NR0B2		ligand-dependent nuclear receptor			3.52E-03	APOA1,SLC10A1
PTTG1		transcription regulator			4.74E-02	REV3L
LGALS3		other			7.25E-03	KRT19,MUC1
RHO		g-protein coupled receptor			3.18E-03	CD74,NID1
SLC6A2		transporter			8.79E-03	ADCY1
NPC2		other			2.61E-02	PTGES
RELA		transcription regulator			1.73E-02	MUC1,NANOG,PTGES
T		transcription regulator			2.47E-02	NANOG
IL15		cytokine			1.59E-02	CD74,GLDC,UPP1
NRIP1		transcription regulator			3.63E-03	APOA1,LDHB
silvestrol		chemical - endogenous non-mammalian			1.47E-03	MUC1
CR-1-31-B		chemical reagent			1.47E-03	MUC1
IFNG		cytokine		-1.960	3.60E-02	CD74,KRT19,MUC1,PTGES,SLC6A6
HGF		growth factor			3.46E-02	ENTPD1,KRT19,NANOG
AR		ligand-dependent nuclear receptor			2.36E-02	CA4,MUC1,NGFR
MMP1		peptidase			2.47E-02	PTGES
RXRG		ligand-dependent nuclear receptor			4.46E-02	APOA1
EGF		growth factor		-1.230	5.34E-03	APOA1,KRT19,MUC1,PTGES	10 (5)
KRT8		other			1.02E-02	KRT19
DYRK1A		kinase			3.04E-02	APOA1
EXT1		enzyme			8.79E-03	NANOG
ERBB2		kinase			1.39E-02	ADAM19,MUC1,NID1,PTGES
RNF2		transcription regulator			3.52E-03	MAEL,NANOG
IL6		cytokine		-0.463	3.28E-03	APOA1,CD74,MUC1,PTGES,SLC10A1	10 (4)
PARP9		enzyme			2.76E-02	CD74
BHLHA15		transcription regulator			1.89E-02	KRT19
EHMT1		transcription regulator			7.33E-03	NANOG
IL1B		cytokine		0.166	1.33E-03	CD74,KRT19,MUC1,PTGES,RNASE1,SLC10A1	7 (3)
ESRRB		ligand-dependent nuclear receptor			3.75E-02	SLC6A6
RGS1		other			2.18E-02	CITED2
GZMB		peptidase			5.87E-03	ENTPD1
Cdkn1c		other			3.04E-02	NGFR
Hmgn3		other			4.46E-02	APOA1
APOC3		transporter			5.87E-03	APOA1
HRG		other			3.92E-04	CD74,MUC1
Pln		other			3.18E-03	APOA1,TPI1
PLN		transporter			3.07E-03	APOA1,TPI1
ESRRA		ligand-dependent nuclear receptor			8.59E-03	LDHB,TPI1
Tcf7		transcription regulator			2.47E-02	NANOG
ZIC3		transcription regulator			1.89E-02	NANOG
RFX5		transcription regulator			2.18E-02	CD74
Gm15807/Hmgn5		other			4.60E-02	SHISA2
CETP		enzyme			2.33E-02	APOA1
BBI608		chemical drug			3.99E-03	MUC1,NANOG
AZGP1		transporter			3.04E-02	KRT19
TP53		transcription regulator		1.918	5.10E-02	APOA1,CITED2,NANOG,SLC6A6,UPP1
ESR1		ligand-dependent nuclear receptor		-1.000	6.95E-05	ADCY1,APOA1,KRT19,NGFR,P2RY2,SCIN,SLC10A1,SLC6A6,ZMAT5
S100P		other			1.32E-02	KRT19
IGHMBP2		enzyme			1.47E-03	APOA1
EIF4A1		translation regulator			1.47E-03	MUC1
WNT3A		cytokine			4.52E-02	NANOG,NGFR
PLK4		kinase			3.61E-02	CITED2
RPS19		other			2.94E-03	CD74
cigarette smoke		chemical toxicant			3.63E-03	MUC1,P2RY2,PTGES
sirolimus		chemical drug			2.57E-02	LDHB,NANOG,TPI1
naproxen		chemical drug			1.17E-02	NGFR
pitavastatin		chemical drug			3.18E-02	APOA1
PD98059		chemical - kinase inhibitor		1.452	1.12E-03	APOA1,CD74,KRT19,MUC1,PTGES	6 (4)
N-(3-oxododecanoyl)-homoserine lactone		chemical reagent			2.04E-02	PTGES
meloxicam		chemical drug			1.60E-02	PTGES
3-nitropropionic acid		chemical toxicant			6.46E-05	LDHB,NGFR,TPI1	7 (2)
acetaminophen		chemical drug			2.05E-02	NGFR,SLC10A1
GW 4064		chemical toxicant			2.96E-03	APOA1,SLC10A1	3 (3)
nicotinic acid		chemical - endogenous mammalian			4.18E-02	APOA1
urethane		chemical toxicant			3.75E-02	PTGES
kainic acid		chemical toxicant			1.85E-02	NGFR,PTGES
indomethacin		chemical drug			5.14E-03	NGFR,PTGES,UPP1
triflusal		chemical drug			2.76E-02	CD74
BW 245C		chemical reagent			7.33E-03	ENPP3
4-methylnitrosoamino-1-(3-pyridinyl)-1-butanone		chemical toxicant			4.46E-02	APOA1
pioglitazone		chemical drug			1.63E-03	APOA1,KRT19,MUC1	4 (2)
cycloheximide		chemical reagent			1.53E-02	ADCY1,APOA1,CITED2
sulindac sulfide		chemical drug			4.89E-03	KRT19,PTGES
SC-58125		chemical drug			1.17E-02	PTGES
nevirapine		chemical drug			5.87E-03	APOA1
6-bromoindirubin-3' oxime		chemical - kinase inhibitor			2.61E-02	NANOG
aspirin		chemical drug			8.42E-03	APOA1,NGFR
amifostine		chemical drug			4.40E-03	PTGES
butylated hydroxytoluene		chemical toxicant			7.33E-03	PTGES
bumetanide		chemical drug			2.94E-03	NGFR
rofecoxib		chemical drug			2.33E-02	PTGES
methylene blue		chemical drug			1.75E-02	PTGES
tarenflurbil		chemical drug			4.40E-03	NGFR
clodronic acid		chemical drug			3.61E-02	SLC10A1
cerivastatin		chemical drug			5.72E-03	APOA1,ENPP3
atorvastatin		chemical drug			3.21E-03	APOA1,ENPP3,SLC10A1
simvastatin		chemical drug			3.51E-02	APOA1,ENTPD1
formaldehyde		chemical - endogenous mammalian			4.04E-02	NGFR
rosuvastatin		chemical drug			2.90E-02	APOA1
1-naphthylisothiocyanate		chemical toxicant			2.04E-02	SLC10A1
carbon tetrachloride		chemical toxicant			3.64E-02	APOA1,SLC10A1
oxaprozin		chemical drug			1.47E-03	NGFR
fibric acid derivative		chemical drug			3.33E-02	APOA1
dicarbethoxydihydrocollidine		chemical toxicant			4.75E-04	KRT19,SLC10A1
fenoprofen		chemical drug			2.94E-03	NGFR
salirasib		chemical drug			2.65E-03	CITED2,TPI1
cisplatin		chemical drug			3.14E-05	KRT19,LDHB,PTGES,REV3L,SLC10A1,SLC6A6,UPP1
boric acid		chemical drug			1.47E-03	MUC1
calcium-EDTA		chemical drug			2.94E-03	NGFR
Ro41-5253		chemical reagent			3.18E-02	SLC10A1
retinol		chemical drug			2.61E-02	NANOG
tretinoin		chemical - endogenous mammalian		-0.788	2.37E-05	CD74,CHN2,CITED2,CLDN10,KRT19,P2RY2,PTGES,RNASE1,SLC6A6,TPI1
alitretinoin		chemical drug			1.41E-03	APOA1,DNASE1L3,MUC1
vitamin A		chemical - endogenous mammalian			4.60E-02	NANOG
spermidine		chemical - endogenous mammalian			2.04E-02	KRT19
huperzine A		chemical drug			1.17E-02	NGFR
glycyrrhizic acid		chemical drug			4.18E-02	APOA1
mezerein		chemical - endogenous non-mammalian			3.18E-02	CD74
genistein		chemical drug		-1.114	2.54E-03	APOA1,CD74,CITED2,DNASE1L3
pilocarpine		chemical drug			2.33E-02	NGFR
topotecan		chemical drug			2.96E-02	CITED2,EXOC6B
fenofibrate		chemical drug			4.95E-02	APOA1,LDHB
N-arachidonoyl-dopamine		chemical - endogenous mammalian			7.33E-03	PTGES
selenium		chemical drug			4.46E-02	APOA1
AGN194204		chemical drug			2.39E-02	ADAM19,SCIN
thermozymocidin		chemical reagent			1.02E-02	APOA1
ionomycin		chemical reagent			2.58E-02	P2RY2,SLC6A6
1-(carboxymethylthio)tetradecane		chemical drug			2.47E-02	APOA1
5-oxo-6-8-11-14-(e,z,z,z)-eicosatetraenoic acid		chemical - endogenous mammalian			2.94E-03	ENPP3
prostanoid		chemical drug			1.47E-03	ENTPD1
poly rI:rC-RNA		biologic drug			2.37E-02	CD74,KRT19,NANOG
loxoribine		chemical drug			1.89E-02	PTGES
5-azacytidine		chemical drug			1.80E-02	LDHB,UPP1
E64d		chemical - protease inhibitor			1.46E-02	CD74
rebamipide		chemical drug			2.18E-02	MUC1
ethionine		chemical toxicant			1.50E-03	NANOG,UPP1
taurine		chemical - endogenous mammalian			4.74E-02	SLC6A6
polysialic acid		chemical drug			1.47E-03	NGFR
lipopolysaccharide		chemical drug		-0.251	3.09E-02	APOA1,CD74,NGFR,NID1,PTGES,SLC10A1
phorbol 12,13-dibutyrate		chemical - endogenous non-mammalian			4.88E-02	APOA1
nandrolone		chemical drug			1.60E-02	NGFR
methylprednisolone		chemical drug		1.067	7.52E-03	CD74,CITED2,KRT19,SLC10A1
norgestrel		chemical drug			1.17E-02	MUC1
estrogen		chemical drug			7.72E-03	APOA1,MUC1,NGFR
bile acid		chemical - endogenous mammalian			4.74E-02	SLC10A1
bile salt		chemical - endogenous mammalian			1.46E-02	SLC10A1
dihydrotestosterone		chemical - endogenous mammalian			4.25E-02	CD74,KRT19,MUC1
stanozolol		chemical drug			1.47E-03	NGFR
Na+		chemical - endogenous mammalian			1.60E-02	SLC10A1
