# Supplementary material for: Manipulating the Mitochondrial Genome To Enhance Cattle Embryo Development
Source: G3 (Bethesda). 2017 May 8;7(7):2065–80. doi: 10.1534/g3.117.042655 (PMC5499117; doi:10.1534/g3.117.042655)
Supplement: Supplementary file 4 [file 2065FileS3.xls]

## Sheet: Sheet0
File S3. Predicted upstream regulators from the comparison of SCNT blastocysts derived from non-depleted cells in the presence of TSA and depleted cells in the absence of TSA.
Upstream Regulator	Exp Log Ratio	Molecule Type	Predicted Activation State	Activation z-score	p-value of overlap	Target molecules in dataset	Mechanistic Network
ESR2		ligand-dependent nuclear receptor	Activated	2.000	5.71E-03	ENPP3,LIMCH1,NDRG1,SHISA2,TIMP2
ethanol		chemical - endogenous mammalian		1.949	1.64E-02	APOA1,ETNPPL,SLC11A2,TIMP2
dihydrotestosterone		chemical - endogenous mammalian		1.501	5.87E-04	HERC3,MDM2,NDRG1,SLC11A2,SLC16A7,SPARC,STXBP1
estrogen receptor		group		1.342	4.17E-04	CLDN3,FLNC,SMAD1,SPARC,TIMP2
KRAS		enzyme		1.067	2.57E-03	MDM2,PRPH,SEC11C,SPARC,TIMP2	9 (2)
EGF		growth factor		0.778	1.02E-02	APOA1,CLDN3,CLDN8,SMAD1,SPARC
beta-estradiol		chemical - endogenous mammalian		0.659	5.64E-05	ADCY1,ADRB2,APOA1,CLDN8,GRM1,KLK6,MDM2,NDRG1,PLA2R1,SHISA2,SLC11A2,SLC34A2,SPARC,STXBP1,TIMP2	16 (2)
ESR1		ligand-dependent nuclear receptor		0.600	2.21E-02	ADCY1,APOA1,CLDN8,COTL1,MDM2,P2RY2,SLC9A3,TIMP2
L-dopa		chemical - endogenous mammalian		0.600	3.58E-02	ACY1,COTL1,INO80E,SLC11A2,STXBP1
tretinoin		chemical - endogenous mammalian		0.447	3.72E-02	CLDN10,COTL1,MDM2,NDRG1,P2RY2,SPARC,TGFBI,USP3
cisplatin		chemical drug		0.349	2.89E-02	CAPN6,MDM2,REV3L,SLC34A2,USP3
ERBB2		kinase		0.218	7.77E-03	ADAM19,CLDN3,MDM2,NDRG1,SPARC,TGFBI
MYC		transcription regulator		0.200	6.02E-03	FUT8,KLK6,MDM2,NDRG1,PRPH,SMAD1,SPARC,TIMP2
progesterone		chemical - endogenous mammalian		0.128	5.19E-03	ADRB2,CLDN3,MDM2,NDRG1,RAP2C,TGFBI	7 (2)
SP1		transcription regulator		0.102	5.87E-04	APOA1,GRM1,NDRG1,SLC11A2,SLC9A3,SPARC,TIMP2
ADCYAP1		other		0.000	3.87E-03	P2RY2,SMAD1,SPARC,TGFBI
SPARC	-1.391	other		0.000	2.24E-04	NDRG1,P2RY2,SLC34A2,SPARC
MYCN		transcription regulator		-0.000	4.48E-03	FKBP9,MDM2,SPARC,TIMP2
doxorubicin		chemical drug		-0.320	1.98E-02	CAPN6,MDM2,NDRG1,SLC34A2
KLF3		transcription regulator		-0.447	2.18E-03	DYRK3,NDRG1,RAP2C,SNX2,TRIM32
BDNF		growth factor		-0.555	1.29E-03	ADRB2,SLC16A7,SPARC,STXBP1,TRIM32
TNF		cytokine		-0.671	3.27E-02	ADRB2,APOA1,COTL1,ENPP3,SLC11A2,SLC9A3,SMAD1,SPARC,TIMP2
E. coli B5 lipopolysaccharide		chemical - endogenous non-mammalian		-1.000	5.30E-03	ADRB2,APOA1,MDM2,SLC11A2
mir-223		microrna		-1.000	3.67E-04	CA4,SLC11A2,SLC16A7,TGFBI
TP73		transcription regulator		-1.075	1.97E-03	ADAM19,CLDN10,MDM2,P2RY2,TRIM32
trichostatin A		chemical drug		-1.134	1.48E-04	ADCY1,CLDN10,DNASE1L3,FUT8,NDRG1,SLC9A3,TIMP2,TRIM32
thioacetamide		chemical toxicant		-1.227	4.61E-03	CAPN6,SLC34A2,SPARC,TIMP2
decitabine		chemical drug		-1.664	3.06E-04	ADRB2,DNASE1L3,FLNC,NDRG1,SPARC,TGFBI,TIMP2
IL4		cytokine		-1.963	5.99E-02	ADAM19,HRH1,NDRG1,TGFBI,TIMP2
PGR		ligand-dependent nuclear receptor		-1.964	5.98E-03	NDRG1,P2RY2,RAP2C,TGFBI
tributyrin		chemical drug			1.36E-02	ADRB2,NDRG1
U46619		chemical reagent			2.42E-02	TIMP2
20-hydroxyeicosatetraenoic acid		chemical - endogenous mammalian			1.62E-02	APOA1
leukotriene B4		chemical - endogenous mammalian			4.79E-02	ENPP3
doxifluridine		chemical drug			4.53E-02	MDM2
xanthine		chemical - endogenous mammalian			3.75E-02	TIMP2
allopurinol		chemical drug			2.20E-02	CAPN6,SLC34A2
moxonidine		chemical drug			3.75E-02	P2RY2
geneticin		chemical toxicant			2.42E-02	MDM2
novobiocin		chemical drug			2.42E-02	HRH1
epothilone B		chemical drug			4.01E-02	MDM2
digoxin		chemical drug			2.69E-02	NDRG1
phlorizin		chemical - endogenous non-mammalian			1.62E-02	STXBP1
fulvestrant		chemical drug			3.30E-02	ADRB2,APOA1,SLC9A3
endocannabinoid		chemical - endogenous mammalian			2.72E-03	APOA1
chondroitin sulfate A		chemical - endogenous mammalian			3.48E-02	TIMP2
ARRDC3		other			2.72E-03	ADRB2
2-(3-hydroxypropoxy)calcitriol		chemical drug			1.08E-02	SLC34A2
2,5-bis(5-hydroxymethyl-2-thienyl)furan		chemical reagent			1.62E-02	MDM2
trichloroethylene		chemical toxicant			1.09E-02	MDM2,SPARC
MEG3		other			8.15E-03	MDM2
vitamin E		chemical drug			1.20E-02	APOA1,SLC11A2
Tgf beta		group			2.49E-02	SPARC,TGFBI,TIMP2
Ctbp		group			4.79E-02	ADRB2
Rab5		group			5.44E-03	ADRB2
Ahr-aryl hydrocarbon		complex			2.72E-03	MDM2
obeticholic acid		chemical drug			4.01E-02	TIMP2
dihydroartemisinin		chemical drug			3.75E-02	MDM2
PPARα-RXRα		complex			4.01E-02	APOA1
Ho		group			1.35E-02	SPARC
GC-GCR dimer		complex			4.27E-02	ADRB2
NAP1L1		other			2.69E-02	APOA1
CAMK2N2		other			2.69E-02	MDM2
FSH		complex			2.10E-02	DYRK3,FLNC,SMAD1,TIMP2
DRD3		g-protein coupled receptor			1.35E-02	SLC9A3
THOC5		other			5.44E-03	APOA1
THRAP3		transcription regulator			4.01E-02	ACY1
VIPAS39		other			1.62E-02	SPARC
MELK		kinase			2.16E-02	MDM2
RFFL		enzyme			8.15E-03	MDM2
OPHN1		other			2.72E-03	GRM1
ADGRL2		g-protein coupled receptor			5.44E-03	ADRB2
SULF2		enzyme			3.22E-02	SMAD1
GNL3L		other			2.72E-03	ADRB2
BCAS2		other			1.35E-02	MDM2
USP48		peptidase			2.72E-03	SLC9A3
FBXO44		other			5.44E-03	ADRB2
GGN		other			2.72E-03	ADRB2
IGF2		growth factor			1.02E-02	MDM2,NDRG1,TGFBI
NACC2		transcription regulator			2.72E-03	MDM2
SGMS2		enzyme			2.72E-03	APOA1
gentamicin		chemical drug			2.92E-02	CA4,MDM2,SLC9A3
PYHIN1		other			8.15E-03	MDM2
PTGDR2		g-protein coupled receptor			3.22E-02	ENPP3
Pde3		group			5.44E-03	ENTPD1
PLCL2		enzyme			1.08E-02	SPARC
CLCN5		ion channel			2.96E-02	SLC34A2
GGT7		enzyme			2.72E-03	ADRB2
SATB2		transcription regulator			4.27E-02	MDM2
PBRM1		other			2.42E-02	MDM2
GLIS2		transcription regulator			4.79E-02	SPARC
betulin		chemical - endogenous non-mammalian			1.35E-02	TIMP2
2,3-bis(3'-hydroxybenzyl)butane-1,4-diol		chemical - endogenous mammalian			1.35E-02	SPARC
Collagen Alpha1		group			2.96E-02	TIMP2
IDH2		enzyme			3.48E-02	CLDN3
BIIB021		chemical drug			8.15E-03	MDM2
p85 (pik3r)		group			4.53E-02	NDRG1
LAMTOR5		other			1.35E-02	MDM2
CCND1		transcription regulator			3.63E-02	HERC3,MESDC2,STXBP1
SLC9A3R1		other			4.01E-02	SLC34A2
ACBD3		other			2.72E-03	SLC11A2
NR1H3		ligand-dependent nuclear receptor			2.99E-02	ADRB2,APOA1
PDGFRB		kinase			3.22E-02	SMAD1
NEFL		other			5.44E-03	PRPH
COL9A1		other			3.75E-02	TGFBI
LHX1		transcription regulator			3.27E-02	KLK6,SHISA2
HTR2A		g-protein coupled receptor			1.89E-02	GRM1
NTF4		growth factor			4.27E-02	SPARC
S100B		other			4.53E-02	MDM2
PRL		cytokine			3.67E-02	CLDN3,SPARC,TIMP2
MIA		other			2.16E-02	SPARC
PPARG		ligand-dependent nuclear receptor			3.38E-02	ADRB2,APOA1,KLK6,NDRG1
MKNK1		kinase			2.65E-03	SPARC,STXBP1,TRIM32
CBS/CBSL		enzyme			4.01E-02	APOA1
MEFV		other			1.62E-02	MDM2
SNAPC5		transcription regulator			8.15E-03	ADRB2
SLC18A2		transporter			2.42E-02	ADCY1
HIPK1		kinase			1.89E-02	MDM2
BANP		other			1.62E-02	MDM2
XRCC6		enzyme			3.48E-02	APOA1
ALDH1A2		enzyme			3.22E-03	SPARC,TGFBI
PSME3		peptidase			1.08E-02	MDM2
SEL1L		other			3.75E-02	TIMP2
TFAP4		transcription regulator			4.82E-03	ESRP2,MDM2
HAMP		other			1.35E-02	SLC11A2
Il3		cytokine			1.48E-02	MDM2,PLA2R1
NR1H4		ligand-dependent nuclear receptor			7.00E-03	ADRB2,APOA1,TIMP2
CTBP2		transcription regulator			4.27E-02	MDM2
PLD1		enzyme			3.22E-02	STXBP1
HOXD10		transcription regulator			1.24E-02	CAPN6,TIMP2
CLDN6		other			3.74E-05	CLDN10,CLDN3,CLDN8
LIPC		enzyme			2.16E-02	APOA1
RNF34		enzyme			1.35E-02	MDM2
SNCB		other			1.89E-02	MDM2
MDM4		other			1.89E-02	MDM2
mir-210		microrna			2.66E-02	FKBP9,NDRG1
mir-25		microrna			2.45E-03	MDM2,REV3L
mir-192		microrna			4.53E-02	MDM2
mir-26		microrna			3.48E-02	SMAD1
mir-194		microrna			2.42E-02	MDM2
miR-143-3p (and other miRNAs w/seed GAGAUGA)		mature microrna			3.48E-02	MDM2
miR-199a-3p (and other miRNAs w/seed CAGUAGU)		mature microrna			4.27E-02	SMAD1
mir-32		microrna			1.08E-02	MDM2
TRAF3		other			2.16E-02	ENTPD1,NDRG1
TPPP3		other			5.44E-03	ADRB2
PLK1		kinase			4.01E-02	MDM2
PLTP		enzyme			2.42E-02	APOA1
CHEK2		kinase			4.01E-02	MDM2
RAB1A		enzyme			2.16E-02	ADRB2
TOPORS		enzyme			1.08E-02	MDM2
HCK		kinase			2.96E-02	MDM2
IGHE		other			4.53E-02	ENPP3
XBP1		transcription regulator			1.80E-02	APOA1,SEC11C,SPARC
SMURF1		enzyme			4.27E-02	SMAD1
SNIP1		other			1.35E-02	SMAD1
PARP1		enzyme			2.10E-03	HRH1,MDM2,TIMP2
MTA2		transcription regulator			3.75E-02	MDM2
HDAC7		transcription regulator			4.53E-02	ETNPPL
ADORA2A		g-protein coupled receptor			4.90E-02	ATP8A1,SPARC
SLC6A3		transporter			4.79E-02	ADCY1
APOA2		transporter			2.96E-02	APOA1
SUB1		transcription regulator			1.35E-02	MDM2
IL17A		cytokine			1.77E-02	COTL1,ENTPD1,TIMP2
CAV1		transmembrane receptor			4.83E-03	CLDN8,GRM1,MDM2
ADRB3		g-protein coupled receptor			4.53E-02	ADRB2
NR1I3		ligand-dependent nuclear receptor			3.16E-02	APOA1,MDM2
BCL2		transporter			3.04E-03	MDM2,NDRG1,TIMP2
PML		transcription regulator			4.31E-02	APOA1,NDRG1
ITGB4		transmembrane receptor			3.48E-02	SPARC
HNF4A		transcription regulator			2.64E-03	ACY1,ADRB2,APOA1,CLDN3,ETNPPL,FUT8,KDELC1,MDM2,NDRG1,P2RY2,PTK7,RAP2C,SEC11C
SP3		transcription regulator			1.87E-02	SLC9A3,SPARC,TIMP2
IL2RG		transmembrane receptor			7.90E-03	REV3L,ZBTB48
DIRAS3		enzyme			8.54E-04	CAPN6,DNASE1L3
ERBB3		kinase			2.11E-02	ADAM19,SPARC
AXIN1		other			4.79E-02	MDM2
SLC2A5		transporter			8.15E-03	SLC9A3
HDAC2		transcription regulator			4.44E-02	APOA1,MDM2
S100A4		other			3.65E-03	MDM2,TIMP2
NHLH2		other			3.75E-02	ADRB2
TMPO		other			1.89E-02	TIMP2
Saa3		other			2.42E-02	APOA1
RBM38		other			1.08E-02	MDM2
MMP3		peptidase			3.33E-02	ESRP2,NDRG1
PTGS1		enzyme			4.10E-03	ATP8A1,KLK6
EIF3A		other			2.42E-02	NDRG1
NUMBL		other			2.96E-02	SPARC
FDPS		enzyme			2.72E-03	ADRB2
TP53INP1		other			1.09E-04	MDM2,SPARC
FBXL5		enzyme			1.08E-02	SLC11A2
OXSR1		kinase			1.62E-02	MDM2
DNAJB6		transcription regulator			2.96E-02	SPARC
TSG101		transcription regulator			2.16E-02	MDM2
ARID4A		transcription regulator			2.96E-02	CLDN3
GATA5		transcription regulator			3.22E-02	SLC9A3
HOMER2		other			1.35E-02	GRM1
ERG		transcription regulator			1.98E-03	ADRB2,FLNC,NDRG1,SPARC
F2		peptidase			3.14E-02	COTL1,ENTPD1,TIMP2
NPIPA8 (includes others)		other			2.72E-03	ADRB2
TRRAP		transcription regulator			2.69E-02	MDM2
IKZF1		transcription regulator			4.76E-02	ADAM19,FKBP9
DDX17		enzyme			2.96E-02	MDM2
DMTF1		transcription regulator			1.89E-02	MDM2
PHB		transcription regulator			3.48E-02	MDM2
SH3GL1		other			2.72E-03	GRM1
BRD7		transcription regulator			3.95E-04	MDM2,NDRG1
NPFF		other			3.75E-02	ADRB2
2-bromoethylamine		chemical reagent			7.90E-03	CAPN6,SLC34A2
HTT		transcription regulator			2.87E-03	APOA1,ATP8A1,CA4,ETNPPL,GRM1,STXBP1,TGFBI
IL13		cytokine			1.96E-02	HRH1,JAKMIP2,STXBP1,TIMP2
PTTG1		transcription regulator			3.65E-03	MDM2,REV3L
LETMD1		other			1.08E-02	MDM2
SLC6A2		transporter			1.62E-02	ADCY1
SGK1		kinase			1.13E-02	SLC34A2,SLC9A3
SMURF2		enzyme			3.48E-02	SMAD1
DNMT3B		enzyme			2.99E-02	ESRP2,JAKMIP2
BMP7		growth factor			4.37E-02	NDRG1,SMAD1
EDNRA		transmembrane receptor			4.01E-02	TIMP2
RXRG		ligand-dependent nuclear receptor			3.22E-03	APOA1,TIMP2
HDAC1		transcription regulator			2.80E-02	APOA1,GRM1,MDM2
SNAI1		transcription regulator			2.30E-03	CLDN3,FLNC,SPARC
NR3C1		ligand-dependent nuclear receptor			3.37E-02	DNASE1L3,GRM1,MDM2,PRPH,SMAD1
AQP5		transporter			1.62E-02	CLDN3
STAT5A		transcription regulator			4.06E-02	MDM2,SLC34A2,TGFBI
TOPBP1		other			3.48E-02	MDM2
PLD2		enzyme			3.48E-02	STXBP1
SULF1		enzyme			2.16E-02	SMAD1
PLCL1		enzyme			1.35E-02	SPARC
ANPEP		peptidase			1.89E-02	NDRG1
TRIM54		other			5.44E-03	FLNC
CHD4		enzyme			4.32E-04	MDM2,PRPH,TIMP2
CFTR		ion channel			2.16E-02	CA4,SLC9A3
NDFIP1		other			2.96E-02	SLC11A2
GZMB		peptidase			1.08E-02	ENTPD1
FOXN3		transcription regulator			1.89E-02	DYRK3
UBR5		enzyme			1.89E-02	MDM2
APOC3		transporter			1.08E-02	APOA1
ARID4B		other			2.69E-02	CLDN3
NOLC1		transcription regulator			8.15E-03	MDM2
CETP		enzyme			4.27E-02	APOA1
PDYN		transporter			2.42E-02	GRM1
(+)-R-3-(4-chlorophenyl)-3-(1-hydroxymethylcyclopropylmethoxy)-2-(4-nitrobenzyl)-2,3-dihydroisoindol-1-one		chemical reagent			8.15E-03	MDM2
SPINT1		other			4.01E-02	PTK7
CAMKK2		kinase			1.89E-02	ADRB2
GRASP		other			2.72E-03	GRM1
S100P		other			2.42E-02	COTL1
IGHMBP2		enzyme			2.72E-03	APOA1
antimycin A		chemical - endogenous non-mammalian			4.27E-02	TIMP2
gentamicin C		chemical drug			1.28E-02	CAPN6,SLC34A2
enzastaurin		chemical drug			1.35E-02	CLDN3
phenylacetic acid		chemical - endogenous mammalian			8.15E-03	TIMP2
3-aminobenzamide		chemical toxicant			3.75E-02	MDM2
cyclophosphamide		chemical drug			1.74E-02	CAPN6,SLC34A2
methylmercury		chemical toxicant			1.40E-02	MDM2,SPARC
enalapril		chemical drug			8.86E-03	CAPN6,SLC34A2
nitric oxide		chemical - endogenous mammalian			9.36E-03	MDM2,NDRG1,TIMP2
hydrochlorothiazide		chemical drug			1.08E-02	SLC9A3
1,4-bis[2-(3,5-dichloropyridyloxy)]benzene		chemical toxicant			3.16E-02	APOA1,MDM2
1,10-phenanthroline		chemical toxicant			2.96E-02	MDM2
4-nitroquinoline-1-oxide		chemical toxicant			4.27E-02	MDM2
phenylbutazone		chemical drug			1.17E-02	CAPN6,SLC34A2
okadaic acid		chemical toxicant			2.35E-02	APOA1,NDRG1
BW 245C		chemical reagent			1.35E-02	ENPP3
volinanserin		chemical drug			1.89E-02	GRM1
fenamic acid		chemical reagent			1.52E-02	CAPN6,SLC34A2
nevirapine		chemical drug			1.08E-02	APOA1
aspirin		chemical drug			2.72E-02	ADRB2,APOA1
captopril		chemical drug			1.78E-02	CAPN6,SLC34A2
dimethyl sulfoxide		chemical drug			4.63E-02	FUT8,SLC11A2
carboplatin		chemical drug			8.22E-03	CAPN6,SLC34A2
phenylhydrazine		chemical toxicant			5.44E-03	SLC11A2
trovafloxacin		chemical drug			8.50E-04	ADRB2,MDM2,SLC11A2
cerivastatin		chemical drug			1.87E-02	APOA1,ENPP3
pravastatin		chemical drug			9.88E-03	COTL1,SLC16A7
simvastatin		chemical drug			2.20E-04	ADRB2,APOA1,COTL1,ENTPD1,SLC16A7
lovastatin		chemical drug			4.18E-02	COTL1,SLC16A7
enterolactone		chemical - endogenous non-mammalian			2.96E-02	SPARC
triamterene		chemical drug			1.40E-02	CAPN6,SLC34A2
sevelamer		chemical drug			8.15E-03	SLC34A2
lomefloxacin		chemical drug			1.08E-02	MDM2
lomustine		chemical drug			1.32E-02	CAPN6,SLC34A2
phenacetin		chemical drug			5.86E-03	CAPN6,SLC34A2
synthetic peptide		chemical reagent			2.72E-03	SPARC
carbon tetrachloride		chemical toxicant			1.84E-02	APOA1,SMAD1,TIMP2
phenobarbital		chemical drug			2.25E-02	APOA1,MDM2
trans-hydroxytamoxifen		chemical drug			4.05E-02	NDRG1,STXBP1
cobalt chloride		chemical reagent			9.64E-04	MDM2,NDRG1,SLC11A2
copper sulfate		chemical drug			1.62E-02	SLC11A2
potassium cyanide		chemical reagent			8.15E-03	TIMP2
nickel subsulfide		chemical toxicant			8.15E-03	NDRG1
nickel chloride		chemical toxicant			2.42E-02	NDRG1
hydrochloric acid		chemical - endogenous non-mammalian			4.79E-02	SLC9A3
acyclic retinoid		chemical drug			4.53E-02	TIMP2
ascorbic acid		chemical - endogenous mammalian			1.22E-03	APOA1,NDRG1,SPARC
clenbuterol		chemical drug			3.48E-02	ADRB2
benzene		chemical toxicant			1.09E-02	MDM2,SPARC
vancomycin		biologic drug			2.30E-02	CAPN6,SLC34A2
MDL 28170		chemical toxicant			2.16E-02	GRM1
glycyrrhizic acid		chemical drug			2.83E-03	ADRB2,APOA1
artemisinin		chemical drug			2.16E-02	MDM2
sanguinarine		chemical - endogenous non-mammalian			1.89E-02	TIMP2
reserpine		chemical drug			4.27E-02	ADRB2
camptothecin		chemical drug			5.68E-03	DYRK3,FUT8,LIMCH1,MDM2,P2RY2,TGFBI
chelerythrine		chemical drug			1.34E-03	GRM1,MDM2
6-hydroxydopamine		chemical toxicant			2.16E-02	MDM2,TIMP2
lithium		chemical drug			1.22E-03	ADCY1,ADRB2,MDM2
thermozymocidin		chemical reagent			1.89E-02	APOA1
leptomycin B		chemical drug			4.27E-02	MDM2
1-(carboxymethylthio)tetradecane		chemical drug			4.53E-02	APOA1
5-oxo-6-8-11-14-(e,z,z,z)-eicosatetraenoic acid		chemical - endogenous mammalian			5.44E-03	ENPP3
prostanoid		chemical drug			2.72E-03	ENTPD1
glutamyl-Se-methylselenocysteine		chemical - endogenous mammalian			4.53E-02	TIMP2
homocysteine		chemical - endogenous mammalian			2.06E-02	APOA1,NDRG1
aurothioglucose		chemical drug			2.42E-02	SPARC
phorbol 12,13-dibutyrate		chemical - endogenous non-mammalian			3.87E-03	APOA1,MDM2
nandrolone		chemical drug			2.96E-02	MDM2
estrogen		chemical drug			3.98E-02	APOA1,MDM2,SPARC
ponasterone A		chemical reagent			8.15E-03	GRM1
mifepristone		chemical drug			4.24E-02	CLDN3,MDM2,NDRG1
ethidium		chemical toxicant			4.27E-02	TIMP2
Co2+		chemical - endogenous mammalian			1.08E-02	NDRG1
Ca2+		chemical - endogenous mammalian			3.24E-02	DNASE1L3,NDRG1,TIMP2
iron		chemical - endogenous mammalian			9.20E-03	NDRG1,SLC11A2
